# Supplementary material for: Precision Genome Engineering in Streptococcus suis Based on a Broad-Host-Range Vector and CRISPR-Cas9 Technology
Source: ACS Synth Biol. 2023 Aug 21;12(9):2546–60. doi: 10.1021/acssynbio.3c00110 (PMC10510748; doi:10.1021/acssynbio.3c00110)
Supplement: Supplementary file 2 — sb3c00110_si_002.xlsx [file sb3c00110_si_002.xlsx]

## Sheet: Supp. Table S3 description
Supporting Information Precision genome engineering in Streptococcus suis based on a broad-host-range vector and CRISPR-Cas9 technology Authors: Alex Gussak1, Maria Laura Ferrando1, Mels Schrama1, Peter van Baarlen1, Jerry Mark Wells1 * 1 Host-Microbe Interactomics, Animal Sciences, Wageningen University, 6708 WD Wageningen, The Netherlands. *Corresponding author, Email: jerry.wells@wur.nl Suppor…

## Sheet: all_diff_expressed
Name	Genbank locus tag	Chromosome/ Plasmid	Annotation	SCV vs. NT - FC	SCV vs. NT - Log2 FC	SCV vs. NT - P-value	SCV vs. NT - FDR-adjust. p-value
cas9		pSStarget	Cas9	-50.9956	-5.6723	0	0
cat		pSStarget	Chloramphenicol acetyltransferase	-113.166	-6.8223	0	0
p15A		pSStarget	E. coli replicon	-50.9473	-5.67093	0	0
P­sk11G_prom		pSStarget	Promoter driving Cas9 expression	-668.772	-9.38537	8.32053e-05	0.000161556
repD		pSStarget	gram-positive replication	-87.4722	-6.45075	0	0
repG		pSStarget	gram-positive replication	-18.9855	-4.24682	5.62335e-05	0.000110859
tetA		pSStarget	Tetracycline resistance marker	-52.251	-5.70739	0	0
SSU_RS00195	SSU0020	AM946016.1	putative amidase	3.29158	1.71878	0	0
SSU_RS00220	SSU0025	AM946016.1	putative acyl carrier protein	-2.46778	-1.30321	0.000819299	0.00143099
SSU_RS00345		AM946016.1		-2.99237	-1.58129	0	0
SSU_RS00355	SSU0055	AM946016.1	hypothetical protein	-4.18478	-2.06515	0.44648	0.502361
SSU_RS00670	SSU0103	AM946016.1	replication initiation factor	2.46426	1.30115	7.96296e-12	2.60043e-11
SSU_RS00675	SSU0104	AM946016.1	conserved hypothetical protein	3.19777	1.67707	1.56447e-05	3.20534e-05
SSU_RS00680	SSU0106	AM946016.1	FtsK/SpoIIIE family protein	2.52651	1.33715	3.33067e-16	1.38539e-15
SSU_RS00685	SSU0107	AM946016.1	putative membrane protein	6.29717	2.6547	1.40142e-07	3.45433e-07
SSU_RS00695	SSU0109	AM946016.1	hypothetical protein	2.05253	1.0374	3.33067e-16	1.38539e-15
SSU_RS00775		AM946016.1		3.65413	1.86953	0	0
SSU_RS00780	SSU0126	AM946016.1	putative competence protein	3.50147	1.80796	2.54703e-06	5.52955e-06
SSU_RS00785	SSU0127	AM946016.1	competence protein	2.80117	1.48603	0.00109724	0.0018891
SSU_RS00790	SSU0128	AM946016.1	putative competence protein	2.19479	1.13409	0.0978776	0.127724
SSU_RS00795	SSU0129	AM946016.1	putative competence protein	2.37235	1.24632	0.0326191	0.0460534
SSU_RS00805	SSU0131	AM946016.1	putative membrane protein	2.27954	1.18874	0.0152902	0.0226652
SSU_RS00815	SSU0133	AM946016.1	conserved hypothetical protein	-2.83756	-1.50465	0	0
SSU_RS00830	SSU0136	AM946016.1	folypolyglutamate synthase	2.04208	1.03004	0	0
SSU_RS00905	SSU0153	AM946016.1	glyceraldehyde-3-phosphate dehydrogenase	-2.25017	-1.17003	0	0
SSU_RS00910	SSU0154	AM946016.1	phosphoglycerate kinase	-2.42542	-1.27823	0	0
SSU_RS00915	SSU0155	AM946016.1	putative membrane protein	-2.298	-1.20038	0	0
SSU_RS00920	SSU0156	AM946016.1	MerR family regulatory protein	-3.9535	-1.98313	0	0
SSU_RS00925	SSU0157	AM946016.1	putative glutamine synthetase	-4.23162	-2.08121	0	0
SSU_RS00955	SSU0163	AM946016.1	AraC-family regulatory protein	2.39865	1.26222	0	0
SSU_RS01010	SSU0173	AM946016.1	putative membrane protein	2.71332	1.44006	0	0
SSU_RS01025	SSU0176	AM946016.1	putative beta-glucosidase	2.11019	1.07737	0.00599807	0.00933754
SSU_RS01045	SSU0180	AM946016.1	putative sugar-specific permease%2C SgaT/UlaA family	2.03885	1.02776	4.05837e-08	1.04158e-07
SSU_RS01050	SSU0181	AM946016.1	putative transketolase subunit	2.63709	1.39895	0.00274446	0.00453493
SSU_RS01055	SSU0182	AM946016.1	putative transketolase subunit	2.07915	1.05599	0.0145257	0.0216316
SSU_RS01070		AM946016.1		2.28145	1.18995	0	0
SSU_RS01205	SSU0214	AM946016.1	putative oxidoreductase	-2.25	-1.16992	0	0
SSU_RS01210	SSU0215	AM946016.1	putative exported protein	4.25255	2.08833	0	0
SSU_RS01250	SSU0223	AM946016.1	putative thioredoxin	-4.09637	-2.03434	0	0
SSU_RS01270	SSU0227	AM946016.1	putative membrane protein	2.58555	1.37047	0	0
SSU_RS01275	SSU0228	AM946016.1	putative membrane protein	2.40015	1.26312	0	0
SSU_RS01280	SSU0229	AM946016.1	ABC transporter ATP-binding protein	2.8541	1.51304	0	0
SSU_RS01325	SSU0238	AM946016.1	putative membrane protein	2.17319	1.11982	4.44089e-16	1.83925e-15
SSU_RS01340	SSU0241	AM946016.1	TetR family regulatory protein	2.22681	1.15498	4.68301e-11	1.47683e-10
SSU_RS01345	SSU0242	AM946016.1	putative membrane protein	9.49333	3.24691	0	0
SSU_RS01350	SSU0243	AM946016.1	putative exported protein	2.36478	1.24171	0	0
SSU_RS01390	SSU0251	AM946016.1	MutT/NUDIX hydrolase family protein	2.55539	1.35354	1.11022e-16	4.80433e-16
SSU_RS01405		AM946016.1		2.72647	1.44703	2.94875e-13	1.03663e-12
SSU_RS01410		AM946016.1		2.10813	1.07597	0	0
SSU_RS01520	SSU0278	AM946016.1	heat-inducible transcription repressor HrcA	-2.31107	-1.20856	0	0
SSU_RS01560	SSU0286	AM946016.1	putative DNA-binding protein	2.49606	1.31965	8.95062e-13	3.03597e-12
SSU_RS01640	SSU0303	AM946016.1	TetR family regulatory protein	2.60922	1.38362	0	0
SSU_RS01655	SSU0306	AM946016.1	trigger factor (prolyl isomerase)	-2.10411	-1.07321	0	0
SSU_RS01665	SSU0308	AM946016.1	laminin binding protein	2.26759	1.18116	2.45992e-12	8.27116e-12
SSU_RS01670	SSU0309	AM946016.1	Streptococcal histidine triad-family protein	2.12773	1.08932	0	0
SSU_RS01690	SSU0312	AM946016.1	fructose-bisphosphate aldolase	-2.9386	-1.55513	0	0
SSU_RS01915	SSU0352	AM946016.1	putative ATP-dependent protease ATP-binding subunit ClpL	2.02988	1.0214	0	0
SSU_RS01920	SSU0353	AM946016.1	putative 4-alpha-glucanotransferase	3.47567	1.79729	0	0
SSU_RS01925	SSU0354	AM946016.1	putative glycogen phosphorylase	2.76748	1.46857	0	0
SSU_RS01935	SSU0356	AM946016.1	endonuclease/exonuclease/phosphatase family protein	2.16392	1.11365	0.000590764	0.00105085
SSU_RS01940	SSU0357	AM946016.1	putative glucose-specific phosphotransferase system (PTS)%2C IIABC component	3.48691	1.80195	0	0
SSU_RS01945	SSU0358	AM946016.1	putative membrane protein	2.55719	1.35456	0	0
SSU_RS01950	SSU0359	AM946016.1	PadR family regulatory protein	2.15412	1.1071	3.43761e-09	9.43754e-09
SSU_RS01975	SSU0364	AM946016.1	conserved hypothetical protein	-2.06887	-1.04884	0	0
SSU_RS01995	SSU0368	AM946016.1	cold shock protein	-2.78461	-1.47747	0	0
SSU_RS02105	SSU0391	AM946016.1	putative cysteine synthase	-2.67531	-1.4197	0	0
SSU_RS02115	SSU0393	AM946016.1	putative late competence protein	2.4739	1.30679	9.28737e-11	2.87254e-10
SSU_RS02120	SSU0394	AM946016.1	putative late competence protein	2.69691	1.43131	0.000301818	0.000549019
SSU_RS02200	SSU0397	AM946016.1	RecX family protein	-2.38858	-1.25615	0	0
SSU_RS02225	SSU0402	AM946016.1	putative beta-galactosidase precursor	3.66367	1.87329	0	0
SSU_RS02230	SSU0403	AM946016.1	sugar phosphotransferase system (PTS)%2C sorbose subfamily%2C IIB component	4.24879	2.08705	0	0
SSU_RS02235	SSU0404	AM946016.1	sugar phosphotransferase system (PTS)%2C sorbose-specific family%2C IIC component	4.48023	2.16357	0	0
SSU_RS02240	SSU0405	AM946016.1	sugar phosphotransferase system (PTS)%2C mannose/fructose/sorbose family%2C IID component	3.50462	1.80926	0	0
SSU_RS02245	SSU0406	AM946016.1	sugar phosphotransferase system (PTS)%2C fructose family%2C IIA component	2.19102	1.1316	4.19476e-12	1.39584e-11
SSU_RS02265	SSU0410	AM946016.1	glyoxalase/bleomycin resistance protein/dioxygenase superfamily protein	-3.7405	-1.90323	0	0
SSU_RS02270	SSU0411	AM946016.1	conserved hypothetical protein	-2.73814	-1.4532	0	0
SSU_RS02275	SSU0412	AM946016.1	valyl-tRNA synthetase	-3.0152	-1.59226	0	0
SSU_RS02280	SSU0413	AM946016.1	putative membrane protein	-2.04631	-1.03302	0	0
SSU_RS02315	SSU0421	AM946016.1	BipA family GTPase	-2.06242	-1.04434	0	0
SSU_RS02320	SSU0422	AM946016.1	putative membrane protein	-2.31915	-1.2136	0	0
SSU_RS02410	SSU0441	AM946016.1	isoleucyl-tRNA synthetase	-2.17442	-1.12063	0	0
SSU_RS02430	SSU0445	AM946016.1	conserved hypothetical protein	-2.25862	-1.17544	0	0
SSU_RS02435	SSU0446	AM946016.1	putative amino acid ABC transporter permease protein	-2.17198	-1.11901	0	0
SSU_RS02455	SSU0450	AM946016.1	putative signal peptidase I 3	2.92336	1.54763	0.00571114	0.00891067
SSU_RS02465		AM946016.1		2.2442	1.1662	0.0119178	0.017886
SSU_RS02480	SSU0456	AM946016.1	putative membrane protein	4.30491	2.10598	0	0
SSU_RS02485	SSU0457	AM946016.1	putative peptidase	-2.22434	-1.15338	0	0
SSU_RS02505	SSU0461	AM946016.1	conserved hypothetical protein	-4.06511	-2.02329	0	0
SSU_RS02510	SSU0462	AM946016.1	BioY family protein	-7.32901	-2.87362	0	0
SSU_RS02520	SSU0464	AM946016.1	glutathione reductase	-2.35223	-1.23403	0	0
SSU_RS02585	SSU0477	AM946016.1	putative lipoprotein	2.06273	1.04456	0	0
SSU_RS02600	SSU0480	AM946016.1	RNA polymerase sigma factor protein	2.26151	1.17728	0.00226217	0.00376378
SSU_RS02610	SSU0482	AM946016.1	elongation factor Tu (EF-Tu)	-2.39795	-1.2618	0	0
SSU_RS02615	SSU0483	AM946016.1	triosephosphate isomerase	-2.17286	-1.1196	0	0
SSU_RS02620	SSU0484	AM946016.1	haloacid dehalogenase-like hydrolase	-2.01129	-1.00812	0	0
SSU_RS02745	SSU0511	AM946016.1	TetR family regulatory proteins	2.07567	1.05357	0	0
SSU_RS02750	SSU0512	AM946016.1	conserved hypothetical protein	-6.47894	-2.69576	0	0
SSU_RS02755	SSU0513	AM946016.1	GntR family regulatory protein	-2.48951	-1.31586	0	0
SSU_RS02760	SSU0514	AM946016.1	conserved hypothetical protein	-3.63004	-1.85998	0	0
SSU_RS02925		AM946016.1		2.76557	1.46758	0.0495497	0.067968
SSU_RS03005	SSU0571	AM946016.1	conserved hypothetical protein	2.61166	1.38497	0	0
SSU_RS03015	SSU0573	AM946016.1	multi antimicrobial extrusion (MATE) family transporter	2.09102	1.06421	0	0
SSU_RS03090	SSU0591	AM946016.1	glucosamine-6-phosphate isomerase	2.30975	1.20774	7.54952e-15	2.92582e-14
SSU_RS03100	SSU0593	AM946016.1	putative exported protein	-2.10553	-1.07418	7.86902e-09	2.10934e-08
SSU_RS03105	SSU0594	AM946016.1	putative exported protein	-2.2174	-1.14887	1.75034e-07	4.24391e-07
SSU_RS03110	SSU0595	AM946016.1	putative exported protein	-2.52082	-1.33389	5.72764e-13	1.97867e-12
SSU_RS03185	SSU0610	AM946016.1	putative competence protein	2.00198	1.00143	0.00152293	0.00258737
SSU_RS03215	SSU0616	AM946016.1	putative membrane protein	2.17802	1.12301	0	0
SSU_RS03285		AM946016.1		2.10918	1.07668	2.18146e-07	5.2562e-07
SSU_RS03295	SSU0633	AM946016.1	CAAX amino terminal protease family protein	2.39564	1.26041	0	0
SSU_RS03335	SSU0645	AM946016.1	putative membrane protein	-2.68353	-1.42413	0	0
SSU_RS03340	SSU0646	AM946016.1	putative phosphopantothenoylcysteine decarboxylase	-3.21509	-1.68486	0	0
SSU_RS03345	SSU0647	AM946016.1	putative pantothenate metabolism flavoprotein	-3.92308	-1.97199	0	0
SSU_RS03360	SSU0650	AM946016.1	pyridine nucleotide-disulphide oxidoreductase	-2.32289	-1.21592	0	0
SSU_RS03420	SSU0662	AM946016.1	DeoR family regulatory protein	2.06993	1.04958	0	0
SSU_RS03425	SSU0663	AM946016.1	putative sugar-binding regulatory protein	2.02651	1.019	0	0
SSU_RS03435	SSU0665	AM946016.1	sugar phosphotransferase system (PTS)%2C lactose/cellobiose-specific family%2C IIB component	2.67338	1.41867	0.00531394	0.00835851
SSU_RS03445	SSU0667	AM946016.1	putative formate acetyltransferase	2.28921	1.19485	0	0
SSU_RS03450	SSU0668	AM946016.1	putative fructose-6-phosphate aldolase	2.65426	1.40831	3.33912e-05	6.68517e-05
SSU_RS03510	SSU0680	AM946016.1	putative oligopeptidase	-2.27145	-1.18362	0	0
SSU_RS03540	SSU0686	AM946016.1	hydroxyethylthiazole kinase	2.02985	1.02137	0.00143275	0.00244061
SSU_RS03650	SSU0709	AM946016.1	putative membrane protein	-2.96325	-1.56718	0	0
SSU_RS03710	SSU0721	AM946016.1	putative 30S ribosomal protein S1	-2.69326	-1.42935	0	0
SSU_RS03725	SSU0723	AM946016.1	putative membrane protein	2.19203	1.13227	7.43849e-15	2.88859e-14
SSU_RS03730	SSU0724	AM946016.1	putative membrane protein	3.57394	1.83751	0	0
SSU_RS03790	SSU0735	AM946016.1	PyrR bifunctional protein [includes: pyrimidine operon regulatory protein%3B uracil phosphoribosyltransferase]	5.84845	2.54805	0	0
SSU_RS03795	SSU0736	AM946016.1	aspartate carbamoyltransferase	5.47283	2.45229	0	0
SSU_RS03800	SSU0737	AM946016.1	carbamoyl-phosphate synthase small chain	5.82429	2.54208	0	0
SSU_RS03805	SSU0738	AM946016.1	carbamoyl-phosphate synthase large chain	6.22597	2.6383	0	0
SSU_RS03835	SSU0744	AM946016.1	ABC transporter%2C ATP-binding/permease protein	2.88123	1.52668	0	0
SSU_RS03840	SSU0745	AM946016.1	ABC transporter%2C ATP-binding/permease protein	2.8684	1.52024	0	0
SSU_RS03915		AM946016.1		2.1808	1.12486	0	0
SSU_RS03985	SSU0776	AM946016.1	putative membrane protein	-3.79996	-1.92598	0	0
SSU_RS03990	SSU0777	AM946016.1	putative membrane protein	-2.57725	-1.36584	8.40883e-13	2.85723e-12
SSU_RS03995	SSU0778	AM946016.1	thymidylate synthase	-2.53081	-1.3396	0	0
SSU_RS04040	SSU0787	AM946016.1	putative membrane protein	2.29561	1.19888	0	0
SSU_RS04125	SSU0804	AM946016.1	putative integrase	2.19254	1.1326	4.12781e-13	1.44586e-12
SSU_RS04155	SSU0810	AM946016.1	conserved hypothetical protein	3.04922	1.60844	1.23235e-14	4.68195e-14
SSU_RS04345	SSU0849	AM946016.1	maltose O-acetyltransferase	-2.1543	-1.10722	9.75886e-14	3.52049e-13
SSU_RS04365	SSU0853	AM946016.1	conserved hypothetical protein	-3.0378	-1.60303	0	0
SSU_RS04370	SSU0854	AM946016.1	haemolysin-III related membrane protein	-2.75982	-1.46457	0	0
SSU_RS04395	SSU0859	AM946016.1	Maf-like protein	3.16733	1.66327	0	0
SSU_RS04400	SSU0860	AM946016.1	putative 5'-nucleotidase	2.348	1.23143	0	0
SSU_RS04405	SSU0861	AM946016.1	putative dihydroorotase	5.31637	2.41044	0	0
SSU_RS04410	SSU0862	AM946016.1	uracil-DNA glycosylase	5.05307	2.33716	0	0
SSU_RS04415	SSU0863	AM946016.1	glycosyl transferase	4.8227	2.26984	0	0
SSU_RS04420	SSU0864	AM946016.1	orotate phosphoribosyltransferase	10.5453	3.39853	0	0
SSU_RS04425	SSU0865	AM946016.1	conserved hypothetical protein	13.4003	3.7442	0	0
SSU_RS04430	SSU0866	AM946016.1	orotidine 5'-phosphate decarboxylase	14.043	3.81178	0	0
SSU_RS04435	SSU0867	AM946016.1	dihydroorotate dehydrogenase%2C catalytic subunit	11.4821	3.52131	0	0
SSU_RS04440	SSU0868	AM946016.1	dihydroorotate dehydrogenase electron transfer subunit	12.3619	3.62783	0	0
SSU_RS04450	SSU0870	AM946016.1	glucose-1-phosphate adenylyltransferase	2.05894	1.04191	0	0
SSU_RS04455		AM946016.1		2.11429	1.08017	0	0
SSU_RS04460	SSU0873	AM946016.1	glycogen synthase	2.14896	1.10364	0	0
SSU_RS04465	SSU0874	AM946016.1	1%2C4-alpha-glucan branching enzyme	2.76238	1.46591	0	0
SSU_RS04525	SSU0886	AM946016.1	ABC transporter%2C ATP-binding protein	3.21011	1.68262	0	0
SSU_RS04535	SSU0888	AM946016.1	putative membrane protein	2.08775	1.06195	1.76059e-10	5.30929e-10
SSU_RS04550	SSU0891	AM946016.1	6-phospho-beta-galactosidase	2.09248	1.06521	0	0
SSU_RS04555	SSU0892	AM946016.1	putative lactose-specific phosphotransferase system (PTS)%2C IIBC component	2.16281	1.11291	0	0
SSU_RS04560	SSU0893	AM946016.1	putative lactose-specific phosphotransferase system (PTS)%2C IIA component	2.09217	1.065	0	0
SSU_RS04565	SSU0894	AM946016.1	transcription antiterminator LacT	2.25408	1.17254	0	0
SSU_RS04570	SSU0895	AM946016.1	tagatose 1%2C6-diphosphate aldolase	2.16406	1.11374	0	0
SSU_RS04575		AM946016.1		2.38337	1.25301	0	0
SSU_RS04585	SSU0898	AM946016.1	galactose-6-phosphate isomerase LacB subunit	2.53988	1.34476	0	0
SSU_RS04590	SSU0899	AM946016.1	galactose-6-phosphate isomerase LacA subunit	2.56721	1.3602	0	0
SSU_RS04595		AM946016.1		9.87044	3.30311	0.196937	0.241786
SSU_RS04605	SSU0902	AM946016.1	hypothetical protein	2.10879	1.07642	0.0130822	0.0195468
SSU_RS04630	SSU0908	AM946016.1	putative phage repressor-like protein	2.35994	1.23875	0	0
SSU_RS04725	SSU0927	AM946016.1	L-lactate dehydrogenase	-2.53325	-1.34099	0	0
SSU_RS04790	SSU0941	AM946016.1	putative transposase	3.13805	1.64987	0	0
SSU_RS04820	SSU0946	AM946016.1	putative exported protein	2.13587	1.09482	1.61446e-09	4.55543e-09
SSU_RS04895		AM946016.1		3.69833	1.88687	0.000203444	0.000377908
SSU_RS04915		AM946016.1		2.57166	1.3627	0.030932	0.0437995
SSU_RS04970	SSU0976	AM946016.1	PadR family regulatory protein	2.17508	1.12107	0.0045319	0.00721069
SSU_RS04975	SSU0977	AM946016.1	hypothetical protein	2.93712	1.5544	0	0
SSU_RS04980	SSU0978	AM946016.1	putative membrane protein	2.75269	1.46084	0	0
SSU_RS04985	SSU0979	AM946016.1	putative exported protein	2.97147	1.57118	0	0
SSU_RS04990	SSU0980	AM946016.1	putative membrane protein	2.25544	1.17341	0	0
SSU_RS04995	SSU0981	AM946016.1	MarR family regulatory protein	2.25314	1.17194	0	0
SSU_RS05010	SSU0984	AM946016.1	cation efflux family protein	3.51593	1.81391	0	0
SSU_RS05080	SSU0998	AM946016.1	glycosyl hydrolase family protein	5.90704	2.56244	0	0
SSU_RS05085	SSU0999	AM946016.1	glycosyl hydrolase family protein	5.55279	2.47321	0	0
SSU_RS05090	SSU1000	AM946016.1	haloacid dehalogenase-like hydrolase	5.71741	2.51536	0	0
SSU_RS05095	SSU1001	AM946016.1	putative 2-deoxy-D-gluconate 3-dehydrogenase	5.03827	2.33293	0	0
SSU_RS05100	SSU1002	AM946016.1	putative mannonate dehydratase	4.06386	2.02285	0	0
SSU_RS05105	SSU1003	AM946016.1	uronate isomerase	4.70654	2.23467	0	0
SSU_RS05120	SSU1006	AM946016.1	putative beta-glucuronidase	6.66683	2.737	0	0
SSU_RS05125	SSU1007	AM946016.1	PfkB family carbohydrate kinase	6.51846	2.70453	0	0
SSU_RS05130	SSU1008	AM946016.1	putative sugar transporter	5.04531	2.33494	0	0
SSU_RS05255	SSU1033	AM946016.1	putative membrane protein	2.3529	1.23444	0	0
SSU_RS05260	SSU1034	AM946016.1	ArsR family regulatory protein	2.4935	1.31817	0	0
SSU_RS05265	SSU1035	AM946016.1	Major Facilitator Superfamily protein	3.11679	1.64006	0	0
SSU_RS05290	SSU1040	AM946016.1	isocitrate dehydrogenase [NADP]	-7.91002	-2.98368	0	0
SSU_RS05295	SSU1041	AM946016.1	citrate synthase	-7.57766	-2.92175	0	0
SSU_RS05300	SSU1042	AM946016.1	aconitate hydratase	-7.60806	-2.92753	0	0
SSU_RS05355	SSU1054	AM946016.1	putative membrane protein	2.886	1.52907	0	0
SSU_RS05360	SSU1055	AM946016.1	putative N-acetylgalactosamine-specific phosphotransferase system (PTS)%2C IID component	2.41172	1.27006	0	0
SSU_RS05365	SSU1056	AM946016.1	putative N-acetylgalactosamine-specific phosphotransferase system (PTS)%2C IIC component	2.57654	1.36544	1.11022e-16	4.80433e-16
SSU_RS05370	SSU1057	AM946016.1	putative N-acetylgalactosamine-specific phosphotransferase system (PTS)%2C IIB component	3.7503	1.90701	0	0
SSU_RS05375	SSU1058	AM946016.1	putative unsaturated glucuronyl hydrolase	3.02955	1.5991	0	0
SSU_RS05380	SSU1059	AM946016.1	putative N-acetylgalactosamine-specific phosphotransferase system (PTS)%2C IIA component	3.64443	1.86569	0	0
SSU_RS05395	SSU1063	AM946016.1	putative sugar-phosphate isomerase	2.74758	1.45816	0.000301072	0.000548178
SSU_RS05440	SSU1072	AM946016.1	putative membrane protein	2.25554	1.17347	1.26454e-13	4.54482e-13
SSU_RS05445	SSU1073	AM946016.1	putative membrane protein	2.60981	1.38395	0.000113575	0.000215748
SSU_RS05450	SSU1074	AM946016.1	putative membrane protein	2.71684	1.44193	0.00020603	0.000382343
SSU_RS05455	SSU1075	AM946016.1	putative membrane protein	2.50601	1.3254	0.000873813	0.00152208
SSU_RS05460	SSU1076	AM946016.1	alanyl-tRNA synthetase	-3.24587	-1.6986	0	0
SSU_RS05465	SSU1077	AM946016.1	conserved hypothetical protein	-3.46055	-1.791	0	0
SSU_RS05530	SSU1090	AM946016.1	ABC transporter ATP-binding protein	-2.09278	-1.06542	2.2482e-13	7.94694e-13
SSU_RS05780		AM946016.1		-2.14012	-1.09769	0	0
SSU_RS05830	SSU1149	AM946016.1	putative exported protein	-2.13929	-1.09713	0.00985633	0.0149432
SSU_RS05930	SSU1171	AM946016.1	binding-protein-dependent transport system membrane protein	2.06834	1.04847	0.0156129	0.0231257
SSU_RS05980	SSU1181	AM946016.1	putative membrane protein	2.87904	1.52559	0	0
SSU_RS06035	SSU1192	AM946016.1	putative glutamine transporter%2C ATP-binding protein 4	-3.29703	-1.72117	0	0
SSU_RS06040	SSU1193	AM946016.1	putative glutamine-binding protein precursor	-3.17773	-1.668	0	0
SSU_RS06045	SSU1194	AM946016.1	putative amino acid ABC transporter%2C permease protein	-3.09753	-1.63112	0	0
SSU_RS06050	SSU1195	AM946016.1	putative amino acid ABC transporter%2C permease protein	-3.56408	-1.83353	0	0
SSU_RS06055	SSU1196	AM946016.1	threonyl-tRNA synthetase	-3.20372	-1.67975	0	0
SSU_RS06060	SSU1197	AM946016.1	conserved hypothetical protein	-3.21218	-1.68355	0	0
SSU_RS06075	SSU1200	AM946016.1	putative glycosyltransferase	-2.01218	-1.00876	0	0
SSU_RS06115	SSU1208	AM946016.1	DNA polymerase I	-2.21784	-1.14916	0	0
SSU_RS06145	SSU1214	AM946016.1	copper-transporting ATPase	3.70219	1.88838	0	0
SSU_RS06150	SSU1215	AM946016.1	putative surface-anchored dipeptidase	2.68607	1.4255	0	0
SSU_RS06165	SSU1218	AM946016.1	SsrA-binding protein	2.48357	1.31241	0	0
SSU_RS06180	SSU1221	AM946016.1	50S ribosomal protein L33 2	-2.30834	-1.20686	0.108737	0.140282
SSU_RS06285	SSU1241	AM946016.1	putative iron-sulphur protein	2.70645	1.4364	0	0
SSU_RS06290	SSU1242	AM946016.1	VanZ like family protein	3.08954	1.62739	0	0
SSU_RS06300		AM946016.1		2.07468	1.05289	0.00244352	0.00405155
SSU_RS06445	SSU1275	AM946016.1	tRNA modification GTPase TrmE	-2.02748	-1.01969	0	0
SSU_RS06455	SSU1277	AM946016.1	hypothetical protein	2.08636	1.06099	5.98299e-13	2.05291e-12
SSU_RS06460	SSU1278	AM946016.1	flotillin family protein	2.21081	1.14458	0	0
SSU_RS06465	SSU1279	AM946016.1	LemA family protein	2.18869	1.13006	4.50251e-12	1.49054e-11
SSU_RS06490	SSU1284	AM946016.1	sodium:dicarboxylate symporter family protein	2.94186	1.55673	0	0
SSU_RS06500	SSU1286	AM946016.1	hypothetical protein	5.54736	2.4718	0.344089	0.398614
SSU_RS06610	SSU1308	AM946016.1	6-phospho-beta-glucosidase	-2.6552	-1.40882	0	0
SSU_RS06615	SSU1309	AM946016.1	beta-glucoside-specific phosphotransferase system (PTS)%2C IIABC component	-2.91256	-1.54229	0	0
SSU_RS06620	SSU1310	AM946016.1	transcription antiterminator	-3.56682	-1.83464	0	0
SSU_RS06655	SSU1317	AM946016.1	haloacid dehalogenase-like hydrolase	3.54924	1.82751	0	0
SSU_RS06660	SSU1318	AM946016.1	plasmid stabilisation system protein	3.65737	1.8708	0	0
SSU_RS06665	SSU1319	AM946016.1	conserved hypothetical protein	3.89696	1.96235	0	0
SSU_RS06670	SSU1320	AM946016.1	enolase	-2.75749	-1.46336	0	0
SSU_RS06720	SSU1330	AM946016.1	phage integrase family protein	2.08232	1.05819	0.0187723	0.0274891
SSU_RS06725	SSU1331	AM946016.1	hypothetical protein	2.02619	1.01877	0.0866197	0.114113
SSU_RS06730	SSU1332	AM946016.1	putative phage primase	2.00906	1.00652	0.00169197	0.00286196
SSU_RS06735	SSU1333	AM946016.1	hypothetical protein	2.14529	1.10117	0.0186722	0.0273632
SSU_RS06740	SSU1334	AM946016.1	hypothetical protein	6.19895	2.63202	0.0246039	0.0353315
SSU_RS06750	SSU1336	AM946016.1	putative DNA-binding phage protein	2.62839	1.39418	0.00960195	0.0146149
SSU_RS06755	SSU1337	AM946016.1	conserved hypothetical protein	2.98849	1.57942	0.000128588	0.000243308
SSU_RS06760	SSU1338	AM946016.1	conserved hypothetical protein	2.43115	1.28164	0.00323004	0.00526964
SSU_RS06765	SSU1339	AM946016.1	hypothetical protein	2.35497	1.23571	0.0167856	0.0247299
SSU_RS06770	SSU1340	AM946016.1	conserved hypothetical protein	2.56661	1.35986	0.0568368	0.0770699
SSU_RS06775	SSU1341	AM946016.1	hypothetical protein	2.57267	1.36327	0.0198027	0.0288012
SSU_RS06785	SSU1343	AM946016.1	hypothetical protein	4.2298	2.08059	3.30336e-06	7.12344e-06
SSU_RS06790	SSU1344	AM946016.1	putative DNA-binding phage protein	2.74177	1.45511	0.257724	0.309525
SSU_RS06795	SSU1345	AM946016.1	putative DNA-binding phage protein	-2.14412	-1.10038	7.32747e-15	2.85121e-14
SSU_RS06830	SSU1352	AM946016.1	30S ribosomal protein S14	-2.15469	-1.10748	3.67795e-12	1.2281e-11
SSU_RS06865	SSU1358	AM946016.1	putative exported protein	2.65725	1.40993	0	0
SSU_RS07010	SSU1387	AM946016.1	DEAD box helicase family protein	-3.46847	-1.7943	0	0
SSU_RS07070	SSU1399	AM946016.1	hypothetical protein	2.01051	1.00756	1.15336e-07	2.87223e-07
SSU_RS07100	SSU1405	AM946016.1	putative transposase	-2.02277	-1.01633	0.328074	0.382872
SSU_RS07135	SSU1412	AM946016.1	conserved hypothetical protein	2.04817	1.03434	0	0
SSU_RS07145	SSU1414	AM946016.1	ABC-type glycine betaine transport system ATP-binding protein	2.0686	1.04866	0	0
SSU_RS07150	SSU1415	AM946016.1	MarR family regulatory protein	3.04157	1.60481	0	0
SSU_RS07195	SSU1424	AM946016.1	hypothetical protein	-2.97303	-1.57193	0	0
SSU_RS07330	SSU1451	AM946016.1	2%2C3-bisphosphoglycerate-dependent phosphoglycerate mutase	-2.76961	-1.46968	0	0
SSU_RS07370	SSU1458	AM946016.1	DNA-binding protein HU	-3.69695	-1.88633	0	0
SSU_RS07465	SSU1479	AM946016.1	putative oligopeptidase	-3.31484	-1.72894	0	0
SSU_RS07600	SSU1506	AM946016.1	putative membrane protein	2.01367	1.00983	0	0
SSU_RS07670	SSU1520	AM946016.1	aminopeptidase C	-2.07442	-1.05271	0	0
SSU_RS07695	SSU1525	AM946016.1	membrane protein OxaA 2 precursor	-2.2902	-1.19548	0	0
SSU_RS07910	SSU1568	AM946016.1	putative membrane protein	2.33634	1.22425	4.11532e-09	1.12342e-08
SSU_RS07915	SSU1569	AM946016.1	conserved hypothetical protein	-5.46918	-2.45132	0	0
SSU_RS07920	SSU1570	AM946016.1	glycyl-tRNA synthetase beta chain	-4.66001	-2.22033	0	0
SSU_RS07925	SSU1571	AM946016.1	glycyl-tRNA synthetase alpha chain	-5.39005	-2.4303	0	0
SSU_RS07930	SSU1572	AM946016.1	conserved hypothetical protein	-4.43209	-2.14799	0	0
SSU_RS08005	SSU1587	AM946016.1	seryl-tRNA synthetase	-3.07785	-1.62192	0	0
SSU_RS08015	SSU1589	AM946016.1	type I restriction-modification system S protein	2.10344	1.07275	0	0
SSU_RS08020	SSU1590	AM946016.1	type I restriction-modification system R protein	2.11949	1.08372	0	0
SSU_RS08055	SSU1597	AM946016.1	acetyl-coenzyme A carboxylase carboxyl transferase subunit alpha	-42.664	-5.41495	0	0
SSU_RS08060	SSU1598	AM946016.1	acetyl-coenzyme A carboxylase carboxyl transferase subunit beta	-43.8092	-5.45316	0	0
SSU_RS08065	SSU1599	AM946016.1	biotin carboxylase subunit of acetyl-CoA carboxylase	-56.0426	-5.80845	0	0
SSU_RS08070	SSU1600	AM946016.1	(3R)-hydroxymyristoyl-[acyl carrier protein] dehydratase	-63.7307	-5.99392	0	0
SSU_RS08075	SSU1601	AM946016.1	biotin carboxyl carrier protein of acetyl-CoA carboxylase	-70.9589	-6.14891	0	0
SSU_RS08080	SSU1602	AM946016.1	3-oxoacyl-[acyl-carrier-protein] synthase II	-78.4377	-6.29347	0	0
SSU_RS08085	SSU1603	AM946016.1	3-oxoacyl-[acyl-carrier protein] reductase	-100.544	-6.65169	0	0
SSU_RS08090	SSU1604	AM946016.1	putative malonyl CoA-acyl carrier protein transacylase	-94.3793	-6.5604	0	0
SSU_RS08095	SSU1605	AM946016.1	enoyl-ACP reductase	-90.3812	-6.49795	0	0
SSU_RS08100	SSU1606	AM946016.1	acyl carrier protein (ACP)	-25.4816	-4.67139	0	0
SSU_RS08105	SSU1607	AM946016.1	3-oxoacyl-[acyl-carrier-protein] synthase III	-16.5724	-4.05071	0	0
SSU_RS08110	SSU1608	AM946016.1	MarR family regulatory protein	-13.7195	-3.77816	0	0
SSU_RS08115	SSU1609	AM946016.1	enoyl-CoA hydratase/isomerase family protein	-33.1356	-5.05031	0	0
SSU_RS08120	SSU1610	AM946016.1	haloacid dehalogenase-like hydrolase	-2.95784	-1.56454	0	0
SSU_RS08160	SSU1618	AM946016.1	putative sucrose-specific phosphotransferase system (PTS)%2C IIABC component	2.03907	1.02791	0	0
SSU_RS08185	SSU1623	AM946016.1	elongation factor P (EF-P)	-2.04102	-1.02929	0	0
SSU_RS08265	SSU1638	AM946016.1	putative membrane protein	2.34581	1.23009	0	0
SSU_RS08270	SSU1639	AM946016.1	putative lipoprotein	2.08589	1.06066	0	0
SSU_RS08330	SSU1651	AM946016.1	HIT-family protein	-2.02971	-1.02127	5.58009e-10	1.61705e-09
SSU_RS08355	SSU1656	AM946016.1	dihydroxyacetone kinase family protein	-2.03151	-1.02255	0	0
SSU_RS08360	SSU1657	AM946016.1	conserved hypothetical protein	-2.15311	-1.10642	0	0
SSU_RS08425	SSU1672	AM946016.1	putative glycosyl transferase	-2.15587	-1.10827	0	0
SSU_RS08430	SSU1673	AM946016.1	adapter protein MecA	-2.24006	-1.16354	0	0
SSU_RS08480	SSU1683	AM946016.1	putative glycosyl transferase	2.07011	1.04971	0	0
SSU_RS08485	SSU1684	AM946016.1	putative membrane protein	2.16403	1.11372	0	0
SSU_RS08490	SSU1685	AM946016.1	putative membrane protein	2.03966	1.02833	0	0
SSU_RS08555	SSU1699	AM946016.1	putative membrane protein	2.71288	1.43983	0	0
SSU_RS08560	SSU1700	AM946016.1	putative membrane protein	2.2617	1.17741	0.000472973	0.000844439
SSU_RS08580	SSU1704	AM946016.1	sensor histidine kinase	2.18805	1.12964	0	0
SSU_RS08585	SSU1705	AM946016.1	putative membrane protein	2.65582	1.40916	0	0
SSU_RS08590	SSU1706	AM946016.1	putative transposase	1267.85	10.3082	9.73126e-05	0.000186879
SSU_RS08600	SSU1708	AM946016.1	binding-protein-dependent transport system membrane protein	2.25259	1.17159	4.17348e-09	1.13661e-08
SSU_RS08670		AM946016.1		-7.23079	-2.85415	0.272725	0.325315
SSU_RS08705	SSU1729	AM946016.1	uracil permease	8.78226	3.13459	0	0
SSU_RS08745	SSU1737	AM946016.1	conserved hypothetical protein	2.70325	1.43469	0	0
SSU_RS08750	SSU1738	AM946016.1	3-isopropylmalate dehydratase small subunit	3.03101	1.5998	0	0
SSU_RS08755	SSU1739	AM946016.1	3-isopropylmalate dehydratase large subunit	2.97691	1.57381	0	0
SSU_RS08760	SSU1740	AM946016.1	3-isopropylmalate dehydrogenase	2.70409	1.43514	0	0
SSU_RS08765	SSU1741	AM946016.1	2-isopropylmalate synthase	2.27562	1.18626	4.07381e-11	1.28682e-10
SSU_RS08875	SSU1763	AM946016.1	MutT/NUDIX hydrolase family protein	2.45878	1.29794	0	0
SSU_RS08880	SSU1764	AM946016.1	nicotinamide mononucleotide transporter	2.46848	1.30362	0	0
SSU_RS08885	SSU1765	AM946016.1	putative transcriptional regulator	2.55654	1.35419	0	0
SSU_RS08930	SSU1773	AM946016.1	putative surface-anchored serine protease	2.76222	1.46583	0	0
SSU_RS09040	SSU1794	AM946016.1	conserved hypothetical protein	3.2393	1.69568	0	0
SSU_RS09045	SSU1795	AM946016.1	toxin-antitoxin system%2C toxin protein	2.66677	1.41509	0	0
SSU_RS09050	SSU1796	AM946016.1	toxin-antitoxin system%2C antitoxin protein	2.79446	1.48257	0	0
SSU_RS09055	SSU1797	AM946016.1	putative mutator protein	2.17228	1.11921	0	0
SSU_RS09060	SSU1798	AM946016.1	putative plasmid stabilisation system protein	2.43957	1.28663	0	0
SSU_RS09065	SSU1799	AM946016.1	conserved hypothetical protein	2.72935	1.44856	0	0
SSU_RS09085	SSU1803	AM946016.1	50S ribosomal protein L34	-2.66982	-1.41674	0.000601758	0.0010655
SSU_RS09105	SSU1807	AM946016.1	argininosuccinate lyase	2.41932	1.2746	0	0
SSU_RS09115	SSU1809	AM946016.1	putative membrane protein	2.37592	1.24849	0	0
SSU_RS09170	SSU1820	AM946016.1	putative carbonic anhydrase	-2.14321	-1.09977	0	0
SSU_RS09230	SSU1832	AM946016.1	2%2C3%2C4%2C5-tetrahydropyridine-2%2C6-dicarboxylate N-succinyltransferase	-2.64322	-1.4023	2.88658e-15	1.15105e-14
SSU_RS09240	SSU1834	AM946016.1	putative membrane protein	2.07537	1.05337	0.0283006	0.0403101
SSU_RS09250		AM946016.1		-2.10365	-1.07289	0	0
SSU_RS09255	SSU1837	AM946016.1	hypothetical protein	2.25252	1.17154	0.00370847	0.00598441
SSU_RS09260	SSU1838	AM946016.1	putative deaminase	3.17141	1.66512	0	0
SSU_RS09280	SSU1842	AM946016.1	putative membrane protein	2.98974	1.58002	0.00310527	0.00508759
SSU_RS09320	SSU1850	AM946016.1	LacI family regulatory protein	2.15555	1.10806	4.30211e-13	1.50418e-12
SSU_RS09340	SSU1854	AM946016.1	putative amidase	16.4025	4.03584	0	0
SSU_RS09355	SSU1857	AM946016.1	sugar phosphotransferase system (PTS)%2C lactose/cellobiose-specific family%2C IIA component	2.37057	1.24524	0.0053591	0.00842269
SSU_RS09365	SSU1859	AM946016.1	transcriptional regulator (antiterminator)	2.0656	1.04656	4.25001e-10	1.23905e-09
SSU_RS09375	SSU1861	AM946016.1	putative beta-glucosidase	2.70769	1.43707	0.000239762	0.000441546
SSU_RS09380	SSU1862	AM946016.1	putative 6-phospho-beta-glucosidase	3.11503	1.63925	3.73035e-14	1.37396e-13
SSU_RS09395	SSU1865	AM946016.1	metal cation ABC transporter membrane protein	2.481	1.31092	0	0
SSU_RS09400	SSU1866	AM946016.1	metal cation ABC transporter membrane protein	2.55748	1.35472	0	0
SSU_RS09405	SSU1867	AM946016.1	metal cation ABC transporter ATP-binding protein	2.86711	1.5196	0	0
SSU_RS09415	SSU1869	AM946016.1	extracellular metal cation-binding protein	2.59848	1.37767	0	0
SSU_RS09440		AM946016.1		-2.39026	-1.25716	0.0016051	0.00272218
SSU_RS09505	SSU1890	AM946016.1	putative membrane protein	2.34428	1.22914	0.314094	0.368512
SSU_RS09570	SSU1902	AM946016.1	conserved hypothetical protein	-13.241	-3.72694	0.144005	0.181416
SSU_RS09580	SSU1904	AM946016.1	putative transposase	-3.98958	-1.99624	0	0
SSU_RS09585	SSU1905	AM946016.1	putative membrane protein	-2.0056	-1.00403	4.2059e-08	1.07515e-07
SSU_RS09615	SSU1911	AM946016.1	putative choline binding protein	2.62218	1.39076	0	0
SSU_RS09620	SSU1912	AM946016.1	putative membrane protein	2.18041	1.1246	0	0
SSU_RS09650	SSU1918	AM946016.1	putative maltodextrose utilization protein MalA	2.09766	1.06878	0	0
SSU_RS09655	SSU1919	AM946016.1	maltose operon transcriptional repressor	2.22216	1.15197	0	0
SSU_RS09660	SSU1920	AM946016.1	putative alpha amylase	2.16351	1.11337	0	0
SSU_RS09810	SSU1950	AM946016.1	putative exported protein	7.57346	2.92095	0	0
SSU_RS09855	SSU1959	AM946016.1	DNA replication and repair protein RecF	2.06076	1.04317	0	0
SSU_RS09865	SSU1961	AM946016.1	tryptophanyl-tRNA synthetase	-2.9027	-1.5374	0	0
SSU_RS09910	SSU1968	AM946016.1	serine protease	2.27044	1.18297	0	0
SSU_RS10030		AM946016.1		2.29177	1.19646	0.047323	0.0650523
SSU_RS10060	SSU0631	AM946016.1		4.0943	2.03362	0.00319674	0.00522234
SSU_RS10070		AM946016.1		2.51477	1.33042	0.130748	0.165798
SSU_RS10095		AM946016.1		2.05412	1.03852	0	0
SSU_RS10100		AM946016.1		2.09547	1.06727	0	0
SSU_RS10155	SSU1245	AM946016.1	putative membrane protein	2.00483	1.00348	0.0129222	0.0193332
SSU_RS10205	SSU1450	AM946016.1	putative IS200-like transposase (pseudogene)	-2.99967	-1.5848	2.22045e-16	9.43934e-16
SSU_RS10245	SSU1833	AM946016.1	hypothetical protein	2.27753	1.18747	0.0767144	0.101899
SSU_RS10255	SSU1849	AM946016.1	putative surface-anchored amylopullulanase	-2.19875	-1.13669	0	0
SSU_RS10260		AM946016.1		3.10392	1.63409	0	0
SSU_RS10290		AM946016.1		2.37246	1.24638	0	0
SSU_RS10335		AM946016.1		-2.89253	-1.53233	0.00217024	0.00361706
SSU_RS10355		AM946016.1		4.66177	2.22088	0.00401041	0.00643934
SSU_RS10365		AM946016.1		2.23244	1.15862	0.0220335	0.0318298

## Sheet: down_diff_expressed
Gene ID	Genbank locus tag	Chromosome/ Plasmid	Annotation	SCV vs. NT - FC	SCV vs. NT - Log2 FC	SCV vs. NT - P-value	SCV vs. NT - FDR-adjust. p-value
cas9		pSStarget	Cas9	-50.9956	-5.6723	0	0
cat		pSStarget	Chloramphenicol acetyltransferase	-113.166	-6.8223	0	0
p15A		pSStarget	E. coli replicon	-50.9473	-5.67093	0	0
P­sk11G_prom		pSStarget	Promoter driving Cas9 expression	-668.772	-9.38537	8.32053e-05	0.000161556
repD		pSStarget	gram-positive replication	-87.4722	-6.45075	0	0
repG		pSStarget	gram-positive replication	-18.9855	-4.24682	5.62335e-05	0.000110859
tetA		pSStarget	Tetracycline resistance marker	-52.251	-5.70739	0	0
SSU_RS00220	SSU0025	AM946016.1	putative acyl carrier protein	-2.46778	-1.30321	0.000819299	0.00143099
SSU_RS00345		AM946016.1		-2.99237	-1.58129	0	0
SSU_RS00355	SSU0055	AM946016.1	hypothetical protein	-4.18478	-2.06515	0.44648	0.502361
SSU_RS00815	SSU0133	AM946016.1	conserved hypothetical protein	-2.83756	-1.50465	0	0
SSU_RS00905	SSU0153	AM946016.1	glyceraldehyde-3-phosphate dehydrogenase	-2.25017	-1.17003	0	0
SSU_RS00910	SSU0154	AM946016.1	phosphoglycerate kinase	-2.42542	-1.27823	0	0
SSU_RS00915	SSU0155	AM946016.1	putative membrane protein	-2.298	-1.20038	0	0
SSU_RS00920	SSU0156	AM946016.1	MerR family regulatory protein	-3.9535	-1.98313	0	0
SSU_RS00925	SSU0157	AM946016.1	putative glutamine synthetase	-4.23162	-2.08121	0	0
SSU_RS01205	SSU0214	AM946016.1	putative oxidoreductase	-2.25	-1.16992	0	0
SSU_RS01250	SSU0223	AM946016.1	putative thioredoxin	-4.09637	-2.03434	0	0
SSU_RS01520	SSU0278	AM946016.1	heat-inducible transcription repressor HrcA	-2.31107	-1.20856	0	0
SSU_RS01655	SSU0306	AM946016.1	trigger factor (prolyl isomerase)	-2.10411	-1.07321	0	0
SSU_RS01690	SSU0312	AM946016.1	fructose-bisphosphate aldolase	-2.9386	-1.55513	0	0
SSU_RS01975	SSU0364	AM946016.1	conserved hypothetical protein	-2.06887	-1.04884	0	0
SSU_RS01995	SSU0368	AM946016.1	cold shock protein	-2.78461	-1.47747	0	0
SSU_RS02105	SSU0391	AM946016.1	putative cysteine synthase	-2.67531	-1.4197	0	0
SSU_RS02200	SSU0397	AM946016.1	RecX family protein	-2.38858	-1.25615	0	0
SSU_RS02265	SSU0410	AM946016.1	glyoxalase/bleomycin resistance protein/dioxygenase superfamily protein	-3.7405	-1.90323	0	0
SSU_RS02270	SSU0411	AM946016.1	conserved hypothetical protein	-2.73814	-1.4532	0	0
SSU_RS02275	SSU0412	AM946016.1	valyl-tRNA synthetase	-3.0152	-1.59226	0	0
SSU_RS02280	SSU0413	AM946016.1	putative membrane protein	-2.04631	-1.03302	0	0
SSU_RS02315	SSU0421	AM946016.1	BipA family GTPase	-2.06242	-1.04434	0	0
SSU_RS02320	SSU0422	AM946016.1	putative membrane protein	-2.31915	-1.2136	0	0
SSU_RS02410	SSU0441	AM946016.1	isoleucyl-tRNA synthetase	-2.17442	-1.12063	0	0
SSU_RS02430	SSU0445	AM946016.1	conserved hypothetical protein	-2.25862	-1.17544	0	0
SSU_RS02435	SSU0446	AM946016.1	putative amino acid ABC transporter permease protein	-2.17198	-1.11901	0	0
SSU_RS02485	SSU0457	AM946016.1	putative peptidase	-2.22434	-1.15338	0	0
SSU_RS02505	SSU0461	AM946016.1	conserved hypothetical protein	-4.06511	-2.02329	0	0
SSU_RS02510	SSU0462	AM946016.1	BioY family protein	-7.32901	-2.87362	0	0
SSU_RS02520	SSU0464	AM946016.1	glutathione reductase	-2.35223	-1.23403	0	0
SSU_RS02610	SSU0482	AM946016.1	elongation factor Tu (EF-Tu)	-2.39795	-1.2618	0	0
SSU_RS02615	SSU0483	AM946016.1	triosephosphate isomerase	-2.17286	-1.1196	0	0
SSU_RS02620	SSU0484	AM946016.1	haloacid dehalogenase-like hydrolase	-2.01129	-1.00812	0	0
SSU_RS02750	SSU0512	AM946016.1	conserved hypothetical protein	-6.47894	-2.69576	0	0
SSU_RS02755	SSU0513	AM946016.1	GntR family regulatory protein	-2.48951	-1.31586	0	0
SSU_RS02760	SSU0514	AM946016.1	conserved hypothetical protein	-3.63004	-1.85998	0	0
SSU_RS03100	SSU0593	AM946016.1	putative exported protein	-2.10553	-1.07418	7.86902e-09	2.10934e-08
SSU_RS03105	SSU0594	AM946016.1	putative exported protein	-2.2174	-1.14887	1.75034e-07	4.24391e-07
SSU_RS03110	SSU0595	AM946016.1	putative exported protein	-2.52082	-1.33389	5.72764e-13	1.97867e-12
SSU_RS03335	SSU0645	AM946016.1	putative membrane protein	-2.68353	-1.42413	0	0
SSU_RS03340	SSU0646	AM946016.1	putative phosphopantothenoylcysteine decarboxylase	-3.21509	-1.68486	0	0
SSU_RS03345	SSU0647	AM946016.1	putative pantothenate metabolism flavoprotein	-3.92308	-1.97199	0	0
SSU_RS03360	SSU0650	AM946016.1	pyridine nucleotide-disulphide oxidoreductase	-2.32289	-1.21592	0	0
SSU_RS03510	SSU0680	AM946016.1	putative oligopeptidase	-2.27145	-1.18362	0	0
SSU_RS03650	SSU0709	AM946016.1	putative membrane protein	-2.96325	-1.56718	0	0
SSU_RS03710	SSU0721	AM946016.1	putative 30S ribosomal protein S1	-2.69326	-1.42935	0	0
SSU_RS03985	SSU0776	AM946016.1	putative membrane protein	-3.79996	-1.92598	0	0
SSU_RS03990	SSU0777	AM946016.1	putative membrane protein	-2.57725	-1.36584	8.40883e-13	2.85723e-12
SSU_RS03995	SSU0778	AM946016.1	thymidylate synthase	-2.53081	-1.3396	0	0
SSU_RS04345	SSU0849	AM946016.1	maltose O-acetyltransferase	-2.1543	-1.10722	9.75886e-14	3.52049e-13
SSU_RS04365	SSU0853	AM946016.1	conserved hypothetical protein	-3.0378	-1.60303	0	0
SSU_RS04370	SSU0854	AM946016.1	haemolysin-III related membrane protein	-2.75982	-1.46457	0	0
SSU_RS04725	SSU0927	AM946016.1	L-lactate dehydrogenase	-2.53325	-1.34099	0	0
SSU_RS05290	SSU1040	AM946016.1	isocitrate dehydrogenase [NADP]	-7.91002	-2.98368	0	0
SSU_RS05295	SSU1041	AM946016.1	citrate synthase	-7.57766	-2.92175	0	0
SSU_RS05300	SSU1042	AM946016.1	aconitate hydratase	-7.60806	-2.92753	0	0
SSU_RS05460	SSU1076	AM946016.1	alanyl-tRNA synthetase	-3.24587	-1.6986	0	0
SSU_RS05465	SSU1077	AM946016.1	conserved hypothetical protein	-3.46055	-1.791	0	0
SSU_RS05530	SSU1090	AM946016.1	ABC transporter ATP-binding protein	-2.09278	-1.06542	2.2482e-13	7.94694e-13
SSU_RS05780		AM946016.1		-2.14012	-1.09769	0	0
SSU_RS05830	SSU1149	AM946016.1	putative exported protein	-2.13929	-1.09713	0.00985633	0.0149432
SSU_RS06035	SSU1192	AM946016.1	putative glutamine transporter%2C ATP-binding protein 4	-3.29703	-1.72117	0	0
SSU_RS06040	SSU1193	AM946016.1	putative glutamine-binding protein precursor	-3.17773	-1.668	0	0
SSU_RS06045	SSU1194	AM946016.1	putative amino acid ABC transporter%2C permease protein	-3.09753	-1.63112	0	0
SSU_RS06050	SSU1195	AM946016.1	putative amino acid ABC transporter%2C permease protein	-3.56408	-1.83353	0	0
SSU_RS06055	SSU1196	AM946016.1	threonyl-tRNA synthetase	-3.20372	-1.67975	0	0
SSU_RS06060	SSU1197	AM946016.1	conserved hypothetical protein	-3.21218	-1.68355	0	0
SSU_RS06075	SSU1200	AM946016.1	putative glycosyltransferase	-2.01218	-1.00876	0	0
SSU_RS06115	SSU1208	AM946016.1	DNA polymerase I	-2.21784	-1.14916	0	0
SSU_RS06180	SSU1221	AM946016.1	50S ribosomal protein L33 2	-2.30834	-1.20686	0.108737	0.140282
SSU_RS06445	SSU1275	AM946016.1	tRNA modification GTPase TrmE	-2.02748	-1.01969	0	0
SSU_RS06610	SSU1308	AM946016.1	6-phospho-beta-glucosidase	-2.6552	-1.40882	0	0
SSU_RS06615	SSU1309	AM946016.1	beta-glucoside-specific phosphotransferase system (PTS)%2C IIABC component	-2.91256	-1.54229	0	0
SSU_RS06620	SSU1310	AM946016.1	transcription antiterminator	-3.56682	-1.83464	0	0
SSU_RS06670	SSU1320	AM946016.1	enolase	-2.75749	-1.46336	0	0
SSU_RS06795	SSU1345	AM946016.1	putative DNA-binding phage protein	-2.14412	-1.10038	7.32747e-15	2.85121e-14
SSU_RS06830	SSU1352	AM946016.1	30S ribosomal protein S14	-2.15469	-1.10748	3.67795e-12	1.2281e-11
SSU_RS07010	SSU1387	AM946016.1	DEAD box helicase family protein	-3.46847	-1.7943	0	0
SSU_RS07100	SSU1405	AM946016.1	putative transposase	-2.02277	-1.01633	0.328074	0.382872
SSU_RS07195	SSU1424	AM946016.1	hypothetical protein	-2.97303	-1.57193	0	0
SSU_RS07330	SSU1451	AM946016.1	2%2C3-bisphosphoglycerate-dependent phosphoglycerate mutase	-2.76961	-1.46968	0	0
SSU_RS07370	SSU1458	AM946016.1	DNA-binding protein HU	-3.69695	-1.88633	0	0
SSU_RS07465	SSU1479	AM946016.1	putative oligopeptidase	-3.31484	-1.72894	0	0
SSU_RS07670	SSU1520	AM946016.1	aminopeptidase C	-2.07442	-1.05271	0	0
SSU_RS07695	SSU1525	AM946016.1	membrane protein OxaA 2 precursor	-2.2902	-1.19548	0	0
SSU_RS07915	SSU1569	AM946016.1	conserved hypothetical protein	-5.46918	-2.45132	0	0
SSU_RS07920	SSU1570	AM946016.1	glycyl-tRNA synthetase beta chain	-4.66001	-2.22033	0	0
SSU_RS07925	SSU1571	AM946016.1	glycyl-tRNA synthetase alpha chain	-5.39005	-2.4303	0	0
SSU_RS07930	SSU1572	AM946016.1	conserved hypothetical protein	-4.43209	-2.14799	0	0
SSU_RS08005	SSU1587	AM946016.1	seryl-tRNA synthetase	-3.07785	-1.62192	0	0
SSU_RS08055	SSU1597	AM946016.1	acetyl-coenzyme A carboxylase carboxyl transferase subunit alpha	-42.664	-5.41495	0	0
SSU_RS08060	SSU1598	AM946016.1	acetyl-coenzyme A carboxylase carboxyl transferase subunit beta	-43.8092	-5.45316	0	0
SSU_RS08065	SSU1599	AM946016.1	biotin carboxylase subunit of acetyl-CoA carboxylase	-56.0426	-5.80845	0	0
SSU_RS08070	SSU1600	AM946016.1	(3R)-hydroxymyristoyl-[acyl carrier protein] dehydratase	-63.7307	-5.99392	0	0
SSU_RS08075	SSU1601	AM946016.1	biotin carboxyl carrier protein of acetyl-CoA carboxylase	-70.9589	-6.14891	0	0
SSU_RS08080	SSU1602	AM946016.1	3-oxoacyl-[acyl-carrier-protein] synthase II	-78.4377	-6.29347	0	0
SSU_RS08085	SSU1603	AM946016.1	3-oxoacyl-[acyl-carrier protein] reductase	-100.544	-6.65169	0	0
SSU_RS08090	SSU1604	AM946016.1	putative malonyl CoA-acyl carrier protein transacylase	-94.3793	-6.5604	0	0
SSU_RS08095	SSU1605	AM946016.1	enoyl-ACP reductase	-90.3812	-6.49795	0	0
SSU_RS08100	SSU1606	AM946016.1	acyl carrier protein (ACP)	-25.4816	-4.67139	0	0
SSU_RS08105	SSU1607	AM946016.1	3-oxoacyl-[acyl-carrier-protein] synthase III	-16.5724	-4.05071	0	0
SSU_RS08110	SSU1608	AM946016.1	MarR family regulatory protein	-13.7195	-3.77816	0	0
SSU_RS08115	SSU1609	AM946016.1	enoyl-CoA hydratase/isomerase family protein	-33.1356	-5.05031	0	0
SSU_RS08120	SSU1610	AM946016.1	haloacid dehalogenase-like hydrolase	-2.95784	-1.56454	0	0
SSU_RS08185	SSU1623	AM946016.1	elongation factor P (EF-P)	-2.04102	-1.02929	0	0
SSU_RS08330	SSU1651	AM946016.1	HIT-family protein	-2.02971	-1.02127	5.58009e-10	1.61705e-09
SSU_RS08355	SSU1656	AM946016.1	dihydroxyacetone kinase family protein	-2.03151	-1.02255	0	0
SSU_RS08360	SSU1657	AM946016.1	conserved hypothetical protein	-2.15311	-1.10642	0	0
SSU_RS08425	SSU1672	AM946016.1	putative glycosyl transferase	-2.15587	-1.10827	0	0
SSU_RS08430	SSU1673	AM946016.1	adapter protein MecA	-2.24006	-1.16354	0	0
SSU_RS08670		AM946016.1		-7.23079	-2.85415	0.272725	0.325315
SSU_RS09085	SSU1803	AM946016.1	50S ribosomal protein L34	-2.66982	-1.41674	0.000601758	0.0010655
SSU_RS09170	SSU1820	AM946016.1	putative carbonic anhydrase	-2.14321	-1.09977	0	0
SSU_RS09230	SSU1832	AM946016.1	2%2C3%2C4%2C5-tetrahydropyridine-2%2C6-dicarboxylate N-succinyltransferase	-2.64322	-1.4023	2.88658e-15	1.15105e-14
SSU_RS09250		AM946016.1		-2.10365	-1.07289	0	0
SSU_RS09440		AM946016.1		-2.39026	-1.25716	0.0016051	0.00272218
SSU_RS09570	SSU1902	AM946016.1	conserved hypothetical protein	-13.241	-3.72694	0.144005	0.181416
SSU_RS09580	SSU1904	AM946016.1	putative transposase	-3.98958	-1.99624	0	0
SSU_RS09585	SSU1905	AM946016.1	putative membrane protein	-2.0056	-1.00403	4.2059e-08	1.07515e-07
SSU_RS09865	SSU1961	AM946016.1	tryptophanyl-tRNA synthetase	-2.9027	-1.5374	0	0
SSU_RS10205	SSU1450	AM946016.1	putative IS200-like transposase (pseudogene)	-2.99967	-1.5848	2.22045e-16	9.43934e-16
SSU_RS10255	SSU1849	AM946016.1	putative surface-anchored amylopullulanase	-2.19875	-1.13669	0	0
SSU_RS10335		AM946016.1		-2.89253	-1.53233	0.00217024	0.00361706

## Sheet: up_diff_expressed
Gene ID	Genbank locus tag	Chromosome/ Plasmid	Annotation	SCV vs. NT - FC	SCV vs. NT - Log2 FC	SCV vs. NT - P-value	SCV vs. NT - FDR-adjust. p-value
SSU_RS00195	SSU0020	AM946016.1	putative amidase	3.29158	1.71878	0	0
SSU_RS00670	SSU0103	AM946016.1	replication initiation factor	2.46426	1.30115	7.96296e-12	2.60043e-11
SSU_RS00675	SSU0104	AM946016.1	conserved hypothetical protein	3.19777	1.67707	1.56447e-05	3.20534e-05
SSU_RS00680	SSU0106	AM946016.1	FtsK/SpoIIIE family protein	2.52651	1.33715	3.33067e-16	1.38539e-15
SSU_RS00685	SSU0107	AM946016.1	putative membrane protein	6.29717	2.6547	1.40142e-07	3.45433e-07
SSU_RS00695	SSU0109	AM946016.1	hypothetical protein	2.05253	1.0374	3.33067e-16	1.38539e-15
SSU_RS00775		AM946016.1		3.65413	1.86953	0	0
SSU_RS00780	SSU0126	AM946016.1	putative competence protein	3.50147	1.80796	2.54703e-06	5.52955e-06
SSU_RS00785	SSU0127	AM946016.1	competence protein	2.80117	1.48603	0.00109724	0.0018891
SSU_RS00790	SSU0128	AM946016.1	putative competence protein	2.19479	1.13409	0.0978776	0.127724
SSU_RS00795	SSU0129	AM946016.1	putative competence protein	2.37235	1.24632	0.0326191	0.0460534
SSU_RS00805	SSU0131	AM946016.1	putative membrane protein	2.27954	1.18874	0.0152902	0.0226652
SSU_RS00830	SSU0136	AM946016.1	folypolyglutamate synthase	2.04208	1.03004	0	0
SSU_RS00955	SSU0163	AM946016.1	AraC-family regulatory protein	2.39865	1.26222	0	0
SSU_RS01010	SSU0173	AM946016.1	putative membrane protein	2.71332	1.44006	0	0
SSU_RS01025	SSU0176	AM946016.1	putative beta-glucosidase	2.11019	1.07737	0.00599807	0.00933754
SSU_RS01045	SSU0180	AM946016.1	putative sugar-specific permease%2C SgaT/UlaA family	2.03885	1.02776	4.05837e-08	1.04158e-07
SSU_RS01050	SSU0181	AM946016.1	putative transketolase subunit	2.63709	1.39895	0.00274446	0.00453493
SSU_RS01055	SSU0182	AM946016.1	putative transketolase subunit	2.07915	1.05599	0.0145257	0.0216316
SSU_RS01070		AM946016.1		2.28145	1.18995	0	0
SSU_RS01210	SSU0215	AM946016.1	putative exported protein	4.25255	2.08833	0	0
SSU_RS01270	SSU0227	AM946016.1	putative membrane protein	2.58555	1.37047	0	0
SSU_RS01275	SSU0228	AM946016.1	putative membrane protein	2.40015	1.26312	0	0
SSU_RS01280	SSU0229	AM946016.1	ABC transporter ATP-binding protein	2.8541	1.51304	0	0
SSU_RS01325	SSU0238	AM946016.1	putative membrane protein	2.17319	1.11982	4.44089e-16	1.83925e-15
SSU_RS01340	SSU0241	AM946016.1	TetR family regulatory protein	2.22681	1.15498	4.68301e-11	1.47683e-10
SSU_RS01345	SSU0242	AM946016.1	putative membrane protein	9.49333	3.24691	0	0
SSU_RS01350	SSU0243	AM946016.1	putative exported protein	2.36478	1.24171	0	0
SSU_RS01390	SSU0251	AM946016.1	MutT/NUDIX hydrolase family protein	2.55539	1.35354	1.11022e-16	4.80433e-16
SSU_RS01405		AM946016.1		2.72647	1.44703	2.94875e-13	1.03663e-12
SSU_RS01410		AM946016.1		2.10813	1.07597	0	0
SSU_RS01560	SSU0286	AM946016.1	putative DNA-binding protein	2.49606	1.31965	8.95062e-13	3.03597e-12
SSU_RS01640	SSU0303	AM946016.1	TetR family regulatory protein	2.60922	1.38362	0	0
SSU_RS01665	SSU0308	AM946016.1	laminin binding protein	2.26759	1.18116	2.45992e-12	8.27116e-12
SSU_RS01670	SSU0309	AM946016.1	Streptococcal histidine triad-family protein	2.12773	1.08932	0	0
SSU_RS01915	SSU0352	AM946016.1	putative ATP-dependent protease ATP-binding subunit ClpL	2.02988	1.0214	0	0
SSU_RS01920	SSU0353	AM946016.1	putative 4-alpha-glucanotransferase	3.47567	1.79729	0	0
SSU_RS01925	SSU0354	AM946016.1	putative glycogen phosphorylase	2.76748	1.46857	0	0
SSU_RS01935	SSU0356	AM946016.1	endonuclease/exonuclease/phosphatase family protein	2.16392	1.11365	0.000590764	0.00105085
SSU_RS01940	SSU0357	AM946016.1	putative glucose-specific phosphotransferase system (PTS)%2C IIABC component	3.48691	1.80195	0	0
SSU_RS01945	SSU0358	AM946016.1	putative membrane protein	2.55719	1.35456	0	0
SSU_RS01950	SSU0359	AM946016.1	PadR family regulatory protein	2.15412	1.1071	3.43761e-09	9.43754e-09
SSU_RS02115	SSU0393	AM946016.1	putative late competence protein	2.4739	1.30679	9.28737e-11	2.87254e-10
SSU_RS02120	SSU0394	AM946016.1	putative late competence protein	2.69691	1.43131	0.000301818	0.000549019
SSU_RS02225	SSU0402	AM946016.1	putative beta-galactosidase precursor	3.66367	1.87329	0	0
SSU_RS02230	SSU0403	AM946016.1	sugar phosphotransferase system (PTS)%2C sorbose subfamily%2C IIB component	4.24879	2.08705	0	0
SSU_RS02235	SSU0404	AM946016.1	sugar phosphotransferase system (PTS)%2C sorbose-specific family%2C IIC component	4.48023	2.16357	0	0
SSU_RS02240	SSU0405	AM946016.1	sugar phosphotransferase system (PTS)%2C mannose/fructose/sorbose family%2C IID component	3.50462	1.80926	0	0
SSU_RS02245	SSU0406	AM946016.1	sugar phosphotransferase system (PTS)%2C fructose family%2C IIA component	2.19102	1.1316	4.19476e-12	1.39584e-11
SSU_RS02455	SSU0450	AM946016.1	putative signal peptidase I 3	2.92336	1.54763	0.00571114	0.00891067
SSU_RS02465		AM946016.1		2.2442	1.1662	0.0119178	0.017886
SSU_RS02480	SSU0456	AM946016.1	putative membrane protein	4.30491	2.10598	0	0
SSU_RS02585	SSU0477	AM946016.1	putative lipoprotein	2.06273	1.04456	0	0
SSU_RS02600	SSU0480	AM946016.1	RNA polymerase sigma factor protein	2.26151	1.17728	0.00226217	0.00376378
SSU_RS02745	SSU0511	AM946016.1	TetR family regulatory proteins	2.07567	1.05357	0	0
SSU_RS02925		AM946016.1		2.76557	1.46758	0.0495497	0.067968
SSU_RS03005	SSU0571	AM946016.1	conserved hypothetical protein	2.61166	1.38497	0	0
SSU_RS03015	SSU0573	AM946016.1	multi antimicrobial extrusion (MATE) family transporter	2.09102	1.06421	0	0
SSU_RS03090	SSU0591	AM946016.1	glucosamine-6-phosphate isomerase	2.30975	1.20774	7.54952e-15	2.92582e-14
SSU_RS03185	SSU0610	AM946016.1	putative competence protein	2.00198	1.00143	0.00152293	0.00258737
SSU_RS03215	SSU0616	AM946016.1	putative membrane protein	2.17802	1.12301	0	0
SSU_RS03285		AM946016.1		2.10918	1.07668	2.18146e-07	5.2562e-07
SSU_RS03295	SSU0633	AM946016.1	CAAX amino terminal protease family protein	2.39564	1.26041	0	0
SSU_RS03420	SSU0662	AM946016.1	DeoR family regulatory protein	2.06993	1.04958	0	0
SSU_RS03425	SSU0663	AM946016.1	putative sugar-binding regulatory protein	2.02651	1.019	0	0
SSU_RS03435	SSU0665	AM946016.1	sugar phosphotransferase system (PTS)%2C lactose/cellobiose-specific family%2C IIB component	2.67338	1.41867	0.00531394	0.00835851
SSU_RS03445	SSU0667	AM946016.1	putative formate acetyltransferase	2.28921	1.19485	0	0
SSU_RS03450	SSU0668	AM946016.1	putative fructose-6-phosphate aldolase	2.65426	1.40831	3.33912e-05	6.68517e-05
SSU_RS03540	SSU0686	AM946016.1	hydroxyethylthiazole kinase	2.02985	1.02137	0.00143275	0.00244061
SSU_RS03725	SSU0723	AM946016.1	putative membrane protein	2.19203	1.13227	7.43849e-15	2.88859e-14
SSU_RS03730	SSU0724	AM946016.1	putative membrane protein	3.57394	1.83751	0	0
SSU_RS03790	SSU0735	AM946016.1	PyrR bifunctional protein [includes: pyrimidine operon regulatory protein%3B uracil phosphoribosyltransferase]	5.84845	2.54805	0	0
SSU_RS03795	SSU0736	AM946016.1	aspartate carbamoyltransferase	5.47283	2.45229	0	0
SSU_RS03800	SSU0737	AM946016.1	carbamoyl-phosphate synthase small chain	5.82429	2.54208	0	0
SSU_RS03805	SSU0738	AM946016.1	carbamoyl-phosphate synthase large chain	6.22597	2.6383	0	0
SSU_RS03835	SSU0744	AM946016.1	ABC transporter%2C ATP-binding/permease protein	2.88123	1.52668	0	0
SSU_RS03840	SSU0745	AM946016.1	ABC transporter%2C ATP-binding/permease protein	2.8684	1.52024	0	0
SSU_RS03915		AM946016.1		2.1808	1.12486	0	0
SSU_RS04040	SSU0787	AM946016.1	putative membrane protein	2.29561	1.19888	0	0
SSU_RS04125	SSU0804	AM946016.1	putative integrase	2.19254	1.1326	4.12781e-13	1.44586e-12
SSU_RS04155	SSU0810	AM946016.1	conserved hypothetical protein	3.04922	1.60844	1.23235e-14	4.68195e-14
SSU_RS04395	SSU0859	AM946016.1	Maf-like protein	3.16733	1.66327	0	0
SSU_RS04400	SSU0860	AM946016.1	putative 5'-nucleotidase	2.348	1.23143	0	0
SSU_RS04405	SSU0861	AM946016.1	putative dihydroorotase	5.31637	2.41044	0	0
SSU_RS04410	SSU0862	AM946016.1	uracil-DNA glycosylase	5.05307	2.33716	0	0
SSU_RS04415	SSU0863	AM946016.1	glycosyl transferase	4.8227	2.26984	0	0
SSU_RS04420	SSU0864	AM946016.1	orotate phosphoribosyltransferase	10.5453	3.39853	0	0
SSU_RS04425	SSU0865	AM946016.1	conserved hypothetical protein	13.4003	3.7442	0	0
SSU_RS04430	SSU0866	AM946016.1	orotidine 5'-phosphate decarboxylase	14.043	3.81178	0	0
SSU_RS04435	SSU0867	AM946016.1	dihydroorotate dehydrogenase%2C catalytic subunit	11.4821	3.52131	0	0
SSU_RS04440	SSU0868	AM946016.1	dihydroorotate dehydrogenase electron transfer subunit	12.3619	3.62783	0	0
SSU_RS04450	SSU0870	AM946016.1	glucose-1-phosphate adenylyltransferase	2.05894	1.04191	0	0
SSU_RS04455		AM946016.1		2.11429	1.08017	0	0
SSU_RS04460	SSU0873	AM946016.1	glycogen synthase	2.14896	1.10364	0	0
SSU_RS04465	SSU0874	AM946016.1	1%2C4-alpha-glucan branching enzyme	2.76238	1.46591	0	0
SSU_RS04525	SSU0886	AM946016.1	ABC transporter%2C ATP-binding protein	3.21011	1.68262	0	0
SSU_RS04535	SSU0888	AM946016.1	putative membrane protein	2.08775	1.06195	1.76059e-10	5.30929e-10
SSU_RS04550	SSU0891	AM946016.1	6-phospho-beta-galactosidase	2.09248	1.06521	0	0
SSU_RS04555	SSU0892	AM946016.1	putative lactose-specific phosphotransferase system (PTS)%2C IIBC component	2.16281	1.11291	0	0
SSU_RS04560	SSU0893	AM946016.1	putative lactose-specific phosphotransferase system (PTS)%2C IIA component	2.09217	1.065	0	0
SSU_RS04565	SSU0894	AM946016.1	transcription antiterminator LacT	2.25408	1.17254	0	0
SSU_RS04570	SSU0895	AM946016.1	tagatose 1%2C6-diphosphate aldolase	2.16406	1.11374	0	0
SSU_RS04575		AM946016.1		2.38337	1.25301	0	0
SSU_RS04585	SSU0898	AM946016.1	galactose-6-phosphate isomerase LacB subunit	2.53988	1.34476	0	0
SSU_RS04590	SSU0899	AM946016.1	galactose-6-phosphate isomerase LacA subunit	2.56721	1.3602	0	0
SSU_RS04595		AM946016.1		9.87044	3.30311	0.196937	0.241786
SSU_RS04605	SSU0902	AM946016.1	hypothetical protein	2.10879	1.07642	0.0130822	0.0195468
SSU_RS04630	SSU0908	AM946016.1	putative phage repressor-like protein	2.35994	1.23875	0	0
SSU_RS04790	SSU0941	AM946016.1	putative transposase	3.13805	1.64987	0	0
SSU_RS04820	SSU0946	AM946016.1	putative exported protein	2.13587	1.09482	1.61446e-09	4.55543e-09
SSU_RS04895		AM946016.1		3.69833	1.88687	0.000203444	0.000377908
SSU_RS04915		AM946016.1		2.57166	1.3627	0.030932	0.0437995
SSU_RS04970	SSU0976	AM946016.1	PadR family regulatory protein	2.17508	1.12107	0.0045319	0.00721069
SSU_RS04975	SSU0977	AM946016.1	hypothetical protein	2.93712	1.5544	0	0
SSU_RS04980	SSU0978	AM946016.1	putative membrane protein	2.75269	1.46084	0	0
SSU_RS04985	SSU0979	AM946016.1	putative exported protein	2.97147	1.57118	0	0
SSU_RS04990	SSU0980	AM946016.1	putative membrane protein	2.25544	1.17341	0	0
SSU_RS04995	SSU0981	AM946016.1	MarR family regulatory protein	2.25314	1.17194	0	0
SSU_RS05010	SSU0984	AM946016.1	cation efflux family protein	3.51593	1.81391	0	0
SSU_RS05080	SSU0998	AM946016.1	glycosyl hydrolase family protein	5.90704	2.56244	0	0
SSU_RS05085	SSU0999	AM946016.1	glycosyl hydrolase family protein	5.55279	2.47321	0	0
SSU_RS05090	SSU1000	AM946016.1	haloacid dehalogenase-like hydrolase	5.71741	2.51536	0	0
SSU_RS05095	SSU1001	AM946016.1	putative 2-deoxy-D-gluconate 3-dehydrogenase	5.03827	2.33293	0	0
SSU_RS05100	SSU1002	AM946016.1	putative mannonate dehydratase	4.06386	2.02285	0	0
SSU_RS05105	SSU1003	AM946016.1	uronate isomerase	4.70654	2.23467	0	0
SSU_RS05120	SSU1006	AM946016.1	putative beta-glucuronidase	6.66683	2.737	0	0
SSU_RS05125	SSU1007	AM946016.1	PfkB family carbohydrate kinase	6.51846	2.70453	0	0
SSU_RS05130	SSU1008	AM946016.1	putative sugar transporter	5.04531	2.33494	0	0
SSU_RS05255	SSU1033	AM946016.1	putative membrane protein	2.3529	1.23444	0	0
SSU_RS05260	SSU1034	AM946016.1	ArsR family regulatory protein	2.4935	1.31817	0	0
SSU_RS05265	SSU1035	AM946016.1	Major Facilitator Superfamily protein	3.11679	1.64006	0	0
SSU_RS05355	SSU1054	AM946016.1	putative membrane protein	2.886	1.52907	0	0
SSU_RS05360	SSU1055	AM946016.1	putative N-acetylgalactosamine-specific phosphotransferase system (PTS)%2C IID component	2.41172	1.27006	0	0
SSU_RS05365	SSU1056	AM946016.1	putative N-acetylgalactosamine-specific phosphotransferase system (PTS)%2C IIC component	2.57654	1.36544	1.11022e-16	4.80433e-16
SSU_RS05370	SSU1057	AM946016.1	putative N-acetylgalactosamine-specific phosphotransferase system (PTS)%2C IIB component	3.7503	1.90701	0	0
SSU_RS05375	SSU1058	AM946016.1	putative unsaturated glucuronyl hydrolase	3.02955	1.5991	0	0
SSU_RS05380	SSU1059	AM946016.1	putative N-acetylgalactosamine-specific phosphotransferase system (PTS)%2C IIA component	3.64443	1.86569	0	0
SSU_RS05395	SSU1063	AM946016.1	putative sugar-phosphate isomerase	2.74758	1.45816	0.000301072	0.000548178
SSU_RS05440	SSU1072	AM946016.1	putative membrane protein	2.25554	1.17347	1.26454e-13	4.54482e-13
SSU_RS05445	SSU1073	AM946016.1	putative membrane protein	2.60981	1.38395	0.000113575	0.000215748
SSU_RS05450	SSU1074	AM946016.1	putative membrane protein	2.71684	1.44193	0.00020603	0.000382343
SSU_RS05455	SSU1075	AM946016.1	putative membrane protein	2.50601	1.3254	0.000873813	0.00152208
SSU_RS05930	SSU1171	AM946016.1	binding-protein-dependent transport system membrane protein	2.06834	1.04847	0.0156129	0.0231257
SSU_RS05980	SSU1181	AM946016.1	putative membrane protein	2.87904	1.52559	0	0
SSU_RS06145	SSU1214	AM946016.1	copper-transporting ATPase	3.70219	1.88838	0	0
SSU_RS06150	SSU1215	AM946016.1	putative surface-anchored dipeptidase	2.68607	1.4255	0	0
SSU_RS06165	SSU1218	AM946016.1	SsrA-binding protein	2.48357	1.31241	0	0
SSU_RS06285	SSU1241	AM946016.1	putative iron-sulphur protein	2.70645	1.4364	0	0
SSU_RS06290	SSU1242	AM946016.1	VanZ like family protein	3.08954	1.62739	0	0
SSU_RS06300		AM946016.1		2.07468	1.05289	0.00244352	0.00405155
SSU_RS06455	SSU1277	AM946016.1	hypothetical protein	2.08636	1.06099	5.98299e-13	2.05291e-12
SSU_RS06460	SSU1278	AM946016.1	flotillin family protein	2.21081	1.14458	0	0
SSU_RS06465	SSU1279	AM946016.1	LemA family protein	2.18869	1.13006	4.50251e-12	1.49054e-11
SSU_RS06490	SSU1284	AM946016.1	sodium:dicarboxylate symporter family protein	2.94186	1.55673	0	0
SSU_RS06500	SSU1286	AM946016.1	hypothetical protein	5.54736	2.4718	0.344089	0.398614
SSU_RS06655	SSU1317	AM946016.1	haloacid dehalogenase-like hydrolase	3.54924	1.82751	0	0
SSU_RS06660	SSU1318	AM946016.1	plasmid stabilisation system protein	3.65737	1.8708	0	0
SSU_RS06665	SSU1319	AM946016.1	conserved hypothetical protein	3.89696	1.96235	0	0
SSU_RS06720	SSU1330	AM946016.1	phage integrase family protein	2.08232	1.05819	0.0187723	0.0274891
SSU_RS06725	SSU1331	AM946016.1	hypothetical protein	2.02619	1.01877	0.0866197	0.114113
SSU_RS06730	SSU1332	AM946016.1	putative phage primase	2.00906	1.00652	0.00169197	0.00286196
SSU_RS06735	SSU1333	AM946016.1	hypothetical protein	2.14529	1.10117	0.0186722	0.0273632
SSU_RS06740	SSU1334	AM946016.1	hypothetical protein	6.19895	2.63202	0.0246039	0.0353315
SSU_RS06750	SSU1336	AM946016.1	putative DNA-binding phage protein	2.62839	1.39418	0.00960195	0.0146149
SSU_RS06755	SSU1337	AM946016.1	conserved hypothetical protein	2.98849	1.57942	0.000128588	0.000243308
SSU_RS06760	SSU1338	AM946016.1	conserved hypothetical protein	2.43115	1.28164	0.00323004	0.00526964
SSU_RS06765	SSU1339	AM946016.1	hypothetical protein	2.35497	1.23571	0.0167856	0.0247299
SSU_RS06770	SSU1340	AM946016.1	conserved hypothetical protein	2.56661	1.35986	0.0568368	0.0770699
SSU_RS06775	SSU1341	AM946016.1	hypothetical protein	2.57267	1.36327	0.0198027	0.0288012
SSU_RS06785	SSU1343	AM946016.1	hypothetical protein	4.2298	2.08059	3.30336e-06	7.12344e-06
SSU_RS06790	SSU1344	AM946016.1	putative DNA-binding phage protein	2.74177	1.45511	0.257724	0.309525
SSU_RS06865	SSU1358	AM946016.1	putative exported protein	2.65725	1.40993	0	0
SSU_RS07070	SSU1399	AM946016.1	hypothetical protein	2.01051	1.00756	1.15336e-07	2.87223e-07
SSU_RS07135	SSU1412	AM946016.1	conserved hypothetical protein	2.04817	1.03434	0	0
SSU_RS07145	SSU1414	AM946016.1	ABC-type glycine betaine transport system ATP-binding protein	2.0686	1.04866	0	0
SSU_RS07150	SSU1415	AM946016.1	MarR family regulatory protein	3.04157	1.60481	0	0
SSU_RS07600	SSU1506	AM946016.1	putative membrane protein	2.01367	1.00983	0	0
SSU_RS07910	SSU1568	AM946016.1	putative membrane protein	2.33634	1.22425	4.11532e-09	1.12342e-08
SSU_RS08015	SSU1589	AM946016.1	type I restriction-modification system S protein	2.10344	1.07275	0	0
SSU_RS08020	SSU1590	AM946016.1	type I restriction-modification system R protein	2.11949	1.08372	0	0
SSU_RS08160	SSU1618	AM946016.1	putative sucrose-specific phosphotransferase system (PTS)%2C IIABC component	2.03907	1.02791	0	0
SSU_RS08265	SSU1638	AM946016.1	putative membrane protein	2.34581	1.23009	0	0
SSU_RS08270	SSU1639	AM946016.1	putative lipoprotein	2.08589	1.06066	0	0
SSU_RS08480	SSU1683	AM946016.1	putative glycosyl transferase	2.07011	1.04971	0	0
SSU_RS08485	SSU1684	AM946016.1	putative membrane protein	2.16403	1.11372	0	0
SSU_RS08490	SSU1685	AM946016.1	putative membrane protein	2.03966	1.02833	0	0
SSU_RS08555	SSU1699	AM946016.1	putative membrane protein	2.71288	1.43983	0	0
SSU_RS08560	SSU1700	AM946016.1	putative membrane protein	2.2617	1.17741	0.000472973	0.000844439
SSU_RS08580	SSU1704	AM946016.1	sensor histidine kinase	2.18805	1.12964	0	0
SSU_RS08585	SSU1705	AM946016.1	putative membrane protein	2.65582	1.40916	0	0
SSU_RS08590	SSU1706	AM946016.1	putative transposase	1267.85	10.3082	9.73126e-05	0.000186879
SSU_RS08600	SSU1708	AM946016.1	binding-protein-dependent transport system membrane protein	2.25259	1.17159	4.17348e-09	1.13661e-08
SSU_RS08705	SSU1729	AM946016.1	uracil permease	8.78226	3.13459	0	0
SSU_RS08745	SSU1737	AM946016.1	conserved hypothetical protein	2.70325	1.43469	0	0
SSU_RS08750	SSU1738	AM946016.1	3-isopropylmalate dehydratase small subunit	3.03101	1.5998	0	0
SSU_RS08755	SSU1739	AM946016.1	3-isopropylmalate dehydratase large subunit	2.97691	1.57381	0	0
SSU_RS08760	SSU1740	AM946016.1	3-isopropylmalate dehydrogenase	2.70409	1.43514	0	0
SSU_RS08765	SSU1741	AM946016.1	2-isopropylmalate synthase	2.27562	1.18626	4.07381e-11	1.28682e-10
SSU_RS08875	SSU1763	AM946016.1	MutT/NUDIX hydrolase family protein	2.45878	1.29794	0	0
SSU_RS08880	SSU1764	AM946016.1	nicotinamide mononucleotide transporter	2.46848	1.30362	0	0
SSU_RS08885	SSU1765	AM946016.1	putative transcriptional regulator	2.55654	1.35419	0	0
SSU_RS08930	SSU1773	AM946016.1	putative surface-anchored serine protease	2.76222	1.46583	0	0
SSU_RS09040	SSU1794	AM946016.1	conserved hypothetical protein	3.2393	1.69568	0	0
SSU_RS09045	SSU1795	AM946016.1	toxin-antitoxin system%2C toxin protein	2.66677	1.41509	0	0
SSU_RS09050	SSU1796	AM946016.1	toxin-antitoxin system%2C antitoxin protein	2.79446	1.48257	0	0
SSU_RS09055	SSU1797	AM946016.1	putative mutator protein	2.17228	1.11921	0	0
SSU_RS09060	SSU1798	AM946016.1	putative plasmid stabilisation system protein	2.43957	1.28663	0	0
SSU_RS09065	SSU1799	AM946016.1	conserved hypothetical protein	2.72935	1.44856	0	0
SSU_RS09105	SSU1807	AM946016.1	argininosuccinate lyase	2.41932	1.2746	0	0
SSU_RS09115	SSU1809	AM946016.1	putative membrane protein	2.37592	1.24849	0	0
SSU_RS09240	SSU1834	AM946016.1	putative membrane protein	2.07537	1.05337	0.0283006	0.0403101
SSU_RS09255	SSU1837	AM946016.1	hypothetical protein	2.25252	1.17154	0.00370847	0.00598441
SSU_RS09260	SSU1838	AM946016.1	putative deaminase	3.17141	1.66512	0	0
SSU_RS09280	SSU1842	AM946016.1	putative membrane protein	2.98974	1.58002	0.00310527	0.00508759
SSU_RS09320	SSU1850	AM946016.1	LacI family regulatory protein	2.15555	1.10806	4.30211e-13	1.50418e-12
SSU_RS09340	SSU1854	AM946016.1	putative amidase	16.4025	4.03584	0	0
SSU_RS09355	SSU1857	AM946016.1	sugar phosphotransferase system (PTS)%2C lactose/cellobiose-specific family%2C IIA component	2.37057	1.24524	0.0053591	0.00842269
SSU_RS09365	SSU1859	AM946016.1	transcriptional regulator (antiterminator)	2.0656	1.04656	4.25001e-10	1.23905e-09
SSU_RS09375	SSU1861	AM946016.1	putative beta-glucosidase	2.70769	1.43707	0.000239762	0.000441546
SSU_RS09380	SSU1862	AM946016.1	putative 6-phospho-beta-glucosidase	3.11503	1.63925	3.73035e-14	1.37396e-13
SSU_RS09395	SSU1865	AM946016.1	metal cation ABC transporter membrane protein	2.481	1.31092	0	0
SSU_RS09400	SSU1866	AM946016.1	metal cation ABC transporter membrane protein	2.55748	1.35472	0	0
SSU_RS09405	SSU1867	AM946016.1	metal cation ABC transporter ATP-binding protein	2.86711	1.5196	0	0
SSU_RS09415	SSU1869	AM946016.1	extracellular metal cation-binding protein	2.59848	1.37767	0	0
SSU_RS09505	SSU1890	AM946016.1	putative membrane protein	2.34428	1.22914	0.314094	0.368512
SSU_RS09615	SSU1911	AM946016.1	putative choline binding protein	2.62218	1.39076	0	0
SSU_RS09620	SSU1912	AM946016.1	putative membrane protein	2.18041	1.1246	0	0
SSU_RS09650	SSU1918	AM946016.1	putative maltodextrose utilization protein MalA	2.09766	1.06878	0	0
SSU_RS09655	SSU1919	AM946016.1	maltose operon transcriptional repressor	2.22216	1.15197	0	0
SSU_RS09660	SSU1920	AM946016.1	putative alpha amylase	2.16351	1.11337	0	0
SSU_RS09810	SSU1950	AM946016.1	putative exported protein	7.57346	2.92095	0	0
SSU_RS09855	SSU1959	AM946016.1	DNA replication and repair protein RecF	2.06076	1.04317	0	0
SSU_RS09910	SSU1968	AM946016.1	serine protease	2.27044	1.18297	0	0
SSU_RS10030		AM946016.1		2.29177	1.19646	0.047323	0.0650523
SSU_RS10060	SSU0631	AM946016.1		4.0943	2.03362	0.00319674	0.00522234
SSU_RS10070		AM946016.1		2.51477	1.33042	0.130748	0.165798
SSU_RS10095		AM946016.1		2.05412	1.03852	0	0
SSU_RS10100		AM946016.1		2.09547	1.06727	0	0
SSU_RS10155	SSU1245	AM946016.1	putative membrane protein	2.00483	1.00348	0.0129222	0.0193332
SSU_RS10245	SSU1833	AM946016.1	hypothetical protein	2.27753	1.18747	0.0767144	0.101899
SSU_RS10260		AM946016.1		3.10392	1.63409	0	0
SSU_RS10290		AM946016.1		2.37246	1.24638	0	0
SSU_RS10355		AM946016.1		4.66177	2.22088	0.00401041	0.00643934
SSU_RS10365		AM946016.1		2.23244	1.15862	0.0220335	0.0318298
